# Supplementary material for: Bioinformatic Analyses of the Ataxin-2 Family Since Algae Emphasize Its Small Isoforms, Large Chimerisms, and the Importance of Human Exon 1B as Target of Therapies to Prevent Neurodegeneration
Source: Int J Mol Sci. 2026 Feb 3;27(3):1499. doi: 10.3390/ijms27031499 (PMC12898128; doi:10.3390/ijms27031499)
Supplement: Supplementary file 1 [file ijms-27-01499-s001.zip]

Archive with 13 entries (13 files):
- AuburgerSen_FigureS1_GTex-IsoformsSpinocerebellarTissue.tif
- AuburgerSen_SupplMaterialS1-MultipleSequenceAlignment-ATXN2L-ATXN2.pdf
- AuburgerSen_SupplMaterialS2-ArabidopsisThalianaMultipleSequenceAlignment-CID4-CID3.pdf
- AuburgerSen_SupplMaterialS3-HomoSapiensATXN2Lgenomic.pdf
- AuburgerSen_SupplMaterialS4-HomoSapiensATXN2genomic.pdf
- AuburgerSen_SupplMaterialS5_HomoSapiensMultipleSequenceAlignment-ATXN2L-ATXN2-mATXN2-mATXN2L-GA.pdf
- AuburgerSen_SupplMaterialS6_hATXN2exonExpressionSpinalCord_encodedResidues.pdf
- AuburgerSen_SupplTableS1_ATXN2orthologs-TA-GA.xlsx
- AuburgerSen_SupplTableS2_ATXN2Lorthologs.xlsx
- AuburgerSen_SupplTableS3_AddedRNAprocessingDomains.pdf
- AuburgerSen_SupplTableS4_AddedMembraneStressDomains_AlgaeToPlants.pdf
- AuburgerSen_SupplTableS5_AddedMembraneStressDomains_HexapodsToAnimals.pdf
- AuburgerSen_SupplTableS6_AddedMembraneStressDomains-Fungi.pdf
