# Supplementary material for: Bioinformatic Analyses of the Ataxin-2 Family Since Algae Emphasize Its Small Isoforms, Large Chimerisms, and the Importance of Human Exon 1B as Target of Therapies to Prevent Neurodegeneration
Source: Int J Mol Sci. 2026 Feb 3;27(3):1499. doi: 10.3390/ijms27031499 (PMC12898128; doi:10.3390/ijms27031499)
Supplement: Supplementary file 1 [file ijms-27-01499-s001.zip › AuburgerSen_SupplTableS2_ATXN2Lorthologs.xlsx]

## Sheet: Tabelle1
Homo sapiens	Primates - Haplorhini - Simiiformes - Hominidae	XP_011544021.1	MLKPQPLQQPSQPQQPPPTQQAVARRPPGGTSPPNGGLPGPLATSAAPPGPPAAASPCLGPVAAAGSGLRRGAEGILAPQPPPPQQHQERPGAAAIGSARGQSTGKGPPQSPVFEGVYNNSRMLHFLTAVVGSTCDVKVKNGTTYEGIFKTLSSKFELAVDAVHRKASEPAGGPRREDIVDTMVFKPSDVMLVHFRNVDFNYATKDKFTDSAIAMNSKVNGEHKEKVLQRWEGGDSNSDDYDLESDMSNGWDPNEMFKFNEENYGVKTTYDSSLSSYTVPLEKDNSEEFRQRELRAAQLAREIESSPQYRLRIAMENDDGRTEEEKHSAVQRQGSGRESPSLASREGKYIPLPQRVREGPRGGVRCSSSRGGRPGLSSLPPRGPHHLDNSSPGPGSEAR…
Pan troglodytes	Primates - Haplorhini - Simiiformes - Hominidae	XP_016784194.1	MLKPQPPQQPSQPQQPPPTQQAVARRPPGGTSPPNGGLPGPLATSAAPPGPPAAASPCLGPVAAAGSGLRRGAEGILAPQPPPPQQHQERPGAAAIGSARGQSTGKGPPQSPVFEGVYNNSRMLHFLTAVVGSTCDVKVKNGTTYEGIFKTLSSKFELAVDAVHRKASEPAGGPRREDIVDTMVFKPSDVMLVHFRNVDFNYATKDKFTDSAIAMSSKVNGEHKEKVLQRWEGGDSNSDDYDLESDMSNGWDPNEMFKFNEENYGVKTTYDSSLSSYTVPLEKDNSEEFRQRELRAAQLAREIESSPQYRLRIAMENDDGRTEEEKHSAVQRQGSGRESPSLASREGKYIPLPQRVREGPRGGVRCSSSRGGRPGLSSLPPRGPHHLDNSSPGPGSEAR…
Nomascus leucogenys	Primates - Haplorhini - Simiiformes - Hylobatidae	A0A2I3GDH7	YRGQSTGKGPPQSPVFEGVYNNSRMLHFLTAVVGSTCDVKVKNGTTYEGIFKTLSSKFELAVDAVHRKASEPAGGPRREDIVDTMVFKPSDVMLVHFRNVDFNYATKDKFTDSAIAMNSKVNGEHKEKVLQRWEGGDSNSDDYDLESDMSNGWDPNEMFKFNEENYGVKTTYDSSLSSYTVPLEKDNSEEFRQRELRAAQLAREIESSPQYRLRIAMENDDGRTEEEKHSAVQRQGSGRESPSLASREGKYIPLPQRVREGPRGGVRCSSSRGGRPGLSSLPPRGPHHLDNSSPGPGSEARGINGGPSRMSPKAQRPLRGAKTLSSPSNRPSGETSVPPPPAAPPFLPVGRMYPPRSPKSAAPAPISASCPEPPIGSAVPTSSASIPVTSSVSDPGVGS…
Piliocolobus tephrosceles	Primates - Haplorhini - Simiiformes - Cercopithecidae	A0A8C9HJD5	MLKPQPPQQPSQPQQPPPTQQAVARRPPGGTSPPNGGLPGPLATSAAPPGPPAAASPCLGPVAATGSGLRRGAEGILAPQPPPPQQHQERPGAAAIGSARGQSTGKGPPQSPVFEGVYNNSRMLHFLTAVVGSTCDVKVKNGTTYEGIFKTLSSKFELAVDAVHRKASEPAGGPRREDIVDTMVFKPSDVMLVHFRNVDFNYATKDKFTDSAIAMNSKVNGEHKEKVLQRWEGGDSNSDDYDLESDMSNGWDPNEMFKFNEENYGVKTTYDSSLSSYTEGKYIPLPQRVREGPRGGVRCSSSRGGRPGLSSLPPRGPHHLDNSSPGPGSETRGINGGPSRMSPKAQRPLRGAKTLSSPSNRPSGETSVPPPPAVGRIYPPRSPKSAAPAPISASCPEPP…
Aotus nancymaae	Primates - Haplorhini - Simiiformes - Aotidae	A0A2K5D7W4	MLKPQPPQQPSQPQQPPPTQQAVARRPPGGTSPPNGGLPGPLATSAAPPGPPAAASPCLGPAAAAGSGLRRGAEGILAPQPPPPQQHQERPGAATIGSARGQSTGKGPPQSPVFEGVYNNSRMLHFLTAVVGSTCDVKVKNGTTYEGIFKTLSSKFELAVDAVHRKASEPAGGPRREDIVDTMVFKPSDVMLVHFRNVDFNYATKDKFTDSAIAMNSKVNGEHKEKVLQRWEGGDSNSDDYDLESDMSNGWDPNEMFKFNEENYGVKTTYDSSLSSYTVPLEKDNSEEFRQRELRAAQLAREIESSPQYRLRIAMENDDGRTEEEKHSAVQRQGSGRESPSLASREGKYIPLPQRVREGPRGGVRCSSSRGGRPGLSSLPPRGPHHLDNSSPGPGSEAR…
Propithecus coquereli	Primates - Strepsirrhini - Indriidae	A0A2K6GFX5	MLKPQPPQQTSQPQQPPPTQQAVARRPPGGTSPPNGGLPGPLVTTSAPPGPSPAASPCLGPAAAAGSGLRRGAEGILAPPPPPQQQQHQERPGAAAIGSARGQSTGKGPPQSPVFEGVYNNSRMLHFLTAVVGSTCDVKVKNGTTYEGIFKTLSSKFELAVDAVHRKVSEPAGGPRREDIVDTMVFKPSDVMLVHFRNVDFNYATKDKFTDSAIAMNSKVNGEHKEKVLQRWEGGDSNSDDYDLESDMSNGWDPNEMFKFNEETYGVKTTYDSSLSSYTVPLEKDNSEEFRQRELRAAQLAREIESSPQYRLRIAMENDDGRTEEEKHSAVQRQGSGRESPSLASREGKYIPLPQRVREGPRGGVRCSSSRGGRPGLSSLPPRGPHHLDNSSPGPGSEA…
Prolemur simus	Primates - Strepsirrhini - Lemuridae	A0A8C9AL12	MLKPQPPQQTSQPQQPPPTQQAVARRPPGGTSPPNGGLPGPLATTSAPPGPPPAASPCLGPAAAAGSGLRRGAEGILAPPPPQQQQQHQERPGAAAMGSARGQSTGKGPPQSPVFEGVYNNSRMLHFLTAVVGSTCDVKVKNGTTYEGIFKTLSSKFELAVDAVHRKVSEPAGGPRREDIVDTMVFKPSDVMLVHFRNVDFNYATKDKFTDSAIAMNSKVNGEHKEKVLQRWEGGDSNSDDYDLESDMSNGWDPNEMFKFNEENYGVKTTYDSSLSSYTVPLEKDNSEEFRQRELRAAQLAREIESSPQYRLRIAMENDDGRTEEEKHSAVQRQGSGRESPSLASREGKYIPLPQRVREGPRGGVRCSSSRGGRPGLSSLPPRGPHHLDNSSPGPGSEA…
Otolemur garnettii	Primates - Strepsirrhini - Galagidae	H0X7A5	MLKPQPPQQTSQPQQPPPTQQAVARRPPGGNSPPNGGLPGPLAATSTPPGPPPAASPCLGPAAAAGSGLRRGAEGILAPQPPPPPAQQQQHQERPGPAAIGSARGQSTGKGPPQSPVFEGVYNNSRMLHFLTAVVGSTCDVKVKNGTTYEGIFKTLSSKFELAVDAVHRKVSEPAGGPRREDIVDTMVFKPSDVMLVHFRNVDFNYATKDKFTDSAIAMNSKVNGEHKEKVLQRWEGGDSNSDDYDLESDMSNGWDPNEMFKFNEENYGVKTTYDSSLSSYTVPLEKDNSEEFRQRELRAAQLAREIESSPQYRLRIAMENDDGRTEEEKHSAVQRQGSGRESPSLASREGKYIPLPQRVREGPRGGVRCSSSRGGRPGLSSLPPRGPHHLDNSSPGPG…
Microcebus murinus	Primates - Strepsirrhini - Cheirogaleidae	A0A8C5VWW7	MLKPQPPQQTSQPQQPPPTQQAVARRPPGGTSPPNGGLPGPLATTSAPPGPPPAASPCLGPAAAAGSGLRRGAEGILAAPPPPQQQHQERPGAAAIGSARGQSTGKGPPQSPVFEGVYNNSRMLHFLTAVVGSTCDVKVKNGTTYEGIFKTLSSKFELAVDAVHRKASEPAGGPRREDIVDTMVFKPSDVMLVHFRNVDFNYATKDKFTDSAIAMNSKVNGEHKEKVLQRWEGGDSNSDDYDLESDMSNGWDPNEMFKFNEENYGVKTTYDSSLSSYTVPLEKDNSEEFRQRELRAAQLAREIESSPQYRLRIAMENDDGRTEEEKHSAVQRQGSGRESPSLASREGKYIPLPQRVREGPRGGVRCSSSRGGRPGLSSLPPRGPHHLDNSSPGPGSETR…
Cynocephalus volans (flying lemur)	Dermoptera - Cynocephalidae	XP_062956997.1	MLKPQPPQQTAQPQQPSPTQQAVARRPPGGTSPPNGGLPGPLASTSAPPGPPAVASPCMGPAAAAGSGLRRGAEGILAPQPPPPPPQQQHQERPGAAPISSTRGQSTGKGPPQSPVFEGVYNNSRMLHFLTAVVGSTCDVKVKNGTTYEGIFKTLSSKFELAVDAVHRKAPEPAGGPRREDIVDTMVFKPSDVMLVHFRNVDFNYATKDKFTDSAIAMNSKVNGEHKEKVLQRWEGGDSNSDDYDLESDMSNGWDPNEMFKFNEENYGVKTTYDSSLSSYTVPLEKDNSEEFRQRELRAAQLAREIESSPQYRLRIAMENDDGRTEEEKHSAVQRQASGRESPSLASREGKYIPLPQRVREGPRGGVRCSSSRGGRPGLSSLPPRGPHHLDNSSPGPGS…
Oryctolagus cuniculus	Lagomorpha (pika, hares, rabbits)	G1U0I7	MLKPQPPQQTSQPQQPPPTQQAVARRPPGGTSPPNGLPGPLAAAAAATPPGPPAAASPCLGPAAAAGTGLRRGAEGILALQPPPPSQQGQSTGKGPPQSPVFEGVYNNSRMLHFLTAVVGSTCDVKVKNGTTYEGIFKTLSSKFELAVDAVHRKASEPAGGPRREDIVDTMVFKPSDVMLVHFRNVDFNYATKDKFTDSAIAMNSKVNGEHKEKVLQRWEGGDSNSDDYDLESDMSNGWDPNEMFKFNEENYGVKTTYDSSLSSYTVPLEKDNSEEFRQRELRAAQLAREIESSPQYRLRIAMENDDGRTEEEKHSAVQRQSSGRESPSLASREGKYIPLPQRVREGPRGGVRCSSSRGGRPGLSALPPRGPHHLDNSSPGPGSEARGINGGPSRMSPK…
Mus musculus	Rodentia - Muridae	Q7TQH0	MLKPQPPQQTSQPQQPPPTQQAVARRSPGGTSPPNGGLPGPLTATAAPPGPPAAVSPCLGPAAAAGSGLRRGAESILAASAPPQHQERPGAVAIGSVRGQTTGKGPPQSPVFEGVYNNSRMLHFLTAVVGSTCDVKVKNGTTYEGIFKTLSSKFELAVDAVHRKASEPAGGPRREDIVDTMVFKPSDVLLVHFRNVDFNYATKDKFTDSAIAMNSKVNGEHKEKVLQRWEGGDSNSDDYDLESDMSNGWDPNEMFKFNEENYGVKTTYDSSLSSYTVPLEKDNSEEFRQRELRAAQLAREIESSPQYRLRIAMENDDGRTEEEKHSAVQRQGSGRESPSLVSREGKYIPLPQRVREGPRGGVRCSSSRGGRPGLSSLPPRGPHHLDNSSPGPGSEARGI…
Phodopus roborovskii	Rodentia - Cricetidae	A0AAU9ZKJ0	MLKPQPPQQTSQPQQPPPTQQAVARRPPGGASPPNGGLSGPLPVTTAPPGPPAVSPCLGPAAAAGSGLRRGAESILSAPPQHQERPGAVAIGSVRGQSTGKGPPQSPVFEGVYNNSRMLHFLTAVVGSTCDVKVKNGTTYEGIFKTLSSKFELAVDAVHRKASEPAGGPRREDIVDTMVFKPSDVLLVHFRNVDFNYATKDKFTDSAIAMNSKVNGEHKEKVLQRWEGGDSNSDDYDLESDMSNGWDPNEMFKFNEENYGVKTTYDSSLSSYTVPLEKDNSEEFRQRELRAAQLAREIESSPQYRLRIAMENDDGRTEEEKHSAVQRQGSGRESPSLVSREGKYIPLPQRVREGPRGGVRCSGSRGGRPGLSSLPPRGPHHLDNSTPGPGSEARGINGG…
Castor canadensis	Rodentia - Castoridae	A0A8B7UAM7	MAGAGSVHERGQSTGKGPPQSPVFEGVYNNSRMLHFLTAVVGSTCDVKVKNGTTYEGIFKTLSSKFELAVDAVHRKASEPAGGPRREDIVDTMVFKPSDVMLVHFRNVDFNYATKDKFTDSAIAMNSKVNGEHKEKVLQRWEGGDSNSDDYDLESDMSNGWDPNEMFKFNEENYGVKTTYDSSLSSYTVPLEKDNSEEFRQRELRAAQLAREIESSPQYRLRIAMENEDGRTEEEKHSAVQRQGSGRESPSLASREGKYIPLPQRVREGPRGGVRCSSSRGGRPGLSSLPPRGPHHLDNSSPGPGSEARGINGGPSRMSPKAQRPLRGAKTLSSPNNRPSGEASVPPQPAALPFLPVSRMYPPRSPKSAASVPISASCPEPPVGSAVATSAASIPVTSS…
Sciurus carolinensis	Rodentia - Sciuridae	A0AA41N5A7	MLKPQPPQQTSQPQQPPPTQQAVARRPPGGTSPPNGGLPGPLAPAAAPPGPPAAAAPCLGPPATAGSGLRRGAESILAPQPPPPQQQHQERPGAAAIGSASPANGPLIALLNCRLHQPSRSSVTCRLVTPAEWVFEGVYNNSRMLHFLTAVVGSTCDVKVKNGTTYEGIFKTLSSKFELAVDAVHRKATEPAGGPRREDIVDTMVFKPSDVMLVHFRNVDFNYATKDKFTDSAIAMNSKVNGEHKEKVLQRWEGGDSNSDDYDLESDMSNGWDPNEMFKFNEENYGVKTTYDSSLSSYTVPLEKDNSEEFRQRELRAAQLAREIESSPQYRLRIAMENDDGRTEEEKHSAVQRQGSGRESPSLASREGKYIPLPQRVREGPRGGVRCSSSRGGRPGPSS…
Heterocephalus glaber	Rodentia - Heterocephalidae	G5BRD4	RGQSTGKGPPQSPVFEGVYNNSRMLHFLTAVVGSTCDVKVKNGTTYEGIFKTLSSKFELAVDAVHRKASEPAGGPRREDIVDTMVFKPSDVMLVHFRNVDFNYATKDKFTDSAIAMNSKVNGEHKEKVLQRWEGGDSNSDDYDLESDMSNGWDPNEMFKFNEENYGVKTTYDSSLSSYTVPLEKDNSEEFRQRELRAAQLAREIESSPQYRLRIAMENDDGRTEEEKHSAVQRQGSGRESPSLVAREGKYIPLPQRVREGPRGGVRCSSSRGGRPGLSSLPPRGPHHLDSSSPGPGSEARGVNGGPSRMSPKAQRPLRGAKTLSSPSSRPSGETSVPPPPAVGRMYPPRSPKSAAPAPLSASCPEPPMGSAVAASSASIPVTSSVTDPGVGSISPASPK…
Octodon degus	Rodentia - Octodontidae	A0A6P3EI50	MLKPQPPQQPSQPQQPPPAQQAVARRPPGGSSPPNGGLPGPLAVAAAPAGPPAAASPCLA PAAATGSGLRRGADSVLAAPLPQQHQERPGAAAIGSARGQSTGKGPPQSPVFEGVYNNSRMLHFLTAVVGSTCDVKVKNGTTYEGIFKTLSSKFELAVDAVHRKTSEPTGGPRREDIVDTMVFKPSDVMLVHFRNVDFNYATKDKFTDSAIAMNSKVNGEHKEKVLQRWEGGDSNSDDYDLESDLSNGWDPNEMFKFNEENYGVKTTYDSSLSSYTVPLEKDNSEEFRQRELRAAQLAREIESSPQYRLRIAMENDDGRTEEEKHSAVQRQGSGRESPSLASREGKYIPLPQRVREGPRGGVRCSSSRGGRPGLSSLPPRGPHHLDNSPGPGSEARGI…
Cavia porcellus	Rodentia - Caviidae	H0VH29	MLRPQSPSPSSRSPAQQDVPRRSPGGTSPPQGGLSGPLGVAAAPGRTSRRPLRPACHQGAVLPGDWGQSTGKGPPQSPVFEGVYNNSRMLHFLTAVVGSTCDVKVKNGTTYEGIFKTLSSKFELAVDAVHRKASEPAGGPRREDIVDTMVFKPSDVMLVHFRNVDFNYATKDKFTDSAIAMNSKVNGEHKEKVLQRWEGGDSNSDDYDLESDMSNGWDPNEMFKFNEENYGVKTTYDSSLSSYTVPLEKDNSEEFRQRELRAAQLAREIESSPQYRLRIAMENDDGRTEEEKHSAVQRQGSGRESPSLASREGKYIPLPQRVREGPRGGVRCSSSRGGRPGLSSLPPRGPHHLDNSSPGPGSEARGINGGPSRMSPKAQRPLRGAKTLSSPNSRPSGEA…
Erinaceus europaeus (hedgehog)	Insectivora	XP_060028942.1	MLKPQPPQQPSQPQQPLPAQQAVARRPPGGTSPPNGGLPGSLASAPAPPGPPAAVSSCLGPAAAAGSGLRRGAEGILPPQHQERPGTAAVGSARGQSTGKGPPQSPVFEGVYNNSRMLHFLTAVVGSTCDVKVKNGTTYEGIFKTLSSKFELAVDAVHRKALEPAAGPRREDIVDTMVFKPNDVLLVHFRNVDFNYATKDKFTDSAIAMNSKVNGEHKEKVLQRWEGGDSNSDDYDLESDMSNGWDPNEMFKFNEENYGVKTTYDSSLSSYTVPLEKDNSEEFRQRELRAAQLAREIESSPQYRLRIAMENDDGRTEEEKHSAVQRQGSGRESPSLASREGKYIPLPQRVREGPRGGVRCSSSRGGRPGLSSLPPRGPHHLDNSSPGPGSEARGINGGP…
Pteropus vampyrus	Chiroptera - Pteropodidae (bats)	A0A6P3RGQ1	MTQAFASLGGQSTGKGPPQSPVFEGVYNNSRMLHFLTAVVGSTCDVKVKNGTTYEGIFKTLSSKFELAVDAVHRKASEPAGGPRREDIVDTMVFKPSDVMLVHFRNVDFNYATKDKFTDSAIAMNSKVNGEHKEKVLQRWEGGDSNSDDYDLESDMSNGWDPNEMFKFNEENYGVKTTYDSSLSSYTVPLEKDNSEEFRQRELRAAQLAREIESSPQYRLRIAMENDDGRTEEEKHSAVQRQGSGRESPSLASREGKHIPLPQRVREGPRGGVRCSSSRGGRPGLSSLPPRGPHHLDNSSPGPGSETRGINGGPSRMSPKAQRPLRGAKTLSSPSSRPSGEASVPPPSAAFPFLSVGRMYPPRSPKSAAPAPVSASCLESPIGSAVPTSSASIPVTSSI…
Rhinolophus ferrumequinum	Chiroptera - Rhinolophidae (bats)	A0A671FWR7	MLCLMTQAFGSPGGQSTGKGPPQSPVFEGVYNNSRMLHFLTAVVGSTCDVKVKNGTTYEGIFKTLSSKFELAVDAVHRKASEPAGGPRREDIVDTMVFKPSDVMLVHFRNVDFNYATKDKFTDSAIAMNSKVNGEHKEKVLQRWEGGDSNSDDYDLESDMSNGWDPNEMFKFNEENYGVKTTYDSSLSSYTVPLEKDNSEEFRQRELRAAQLAREIESSPQYRLRIAMENDDGRTEEEKHSGVQRQGSGRESPSAVSREGKYIPLPQRVREGPRGGVRCSSSRGGRPGLSSLPPRGPHHLDSSSPGPGSETRGINGGPSRMSPKAQRPLRGAKTLSSPSSRPSGESSVPPAAPAVGRMYPPRSPKSAAPAPVSPSCPESPIGSAVPTSSASIPVTSSIV…
Myotis myotis	Chiroptera - Vespertilionidae (bats)	XP_036158995.1	MLKPQPAQQTSQPQQPPPTQQAVARRLPGGTSPPNGGLPGPLASSSAPPGPPAAASPCLGPASAAGSGLRRGAEGILAPQPPSQQQQHQERPGAAAIGSARGQSTGKGPPQSPVFEGVYNNSRMLHFLTAVVGSTCDVKVKNGTTYEGIFKTLSSKFELAVDAVHRKASEPVGGPRREDIVDTMVFKPSDVMLVHFRNVDFNYATKDKFTDSAIAMNSKVNGEHKEKVLQRWEGGDSNSDDYDLDSDMSNGWDPNEMFKFNEENYGVKTTYDSSLSSYTVPLEKDNSEEFRQRELRAAQLAREIESSPQYRLRIAMENDDGRTEEEKHSAVQRQGSGRESPSLVSREGKYIPLPQRVREGPRGGVRCSSSRGGRPGLSSLPPRGPHHLDNSSPGPGSET…
Neomonachus schauinslandi	Carnivora - Phocidae	A0A8M1MCS6	MLKPQPPQQTSQPQQPPPTQQAVARRPPGGTSPPNGGLPGPLASTSAPAGPPAAASPCLGPAAAAGSGLRRGAEGILAPQPPPPQQHQERPGATAIGSARGQSTGKGPPQSPVFEGVYNNSRMLHFLTAVVGSTCDVKVKNGTTYEGIFKTLSSKFELAVDAVHRKASEPAGGPRREDIVDTMVFKPSDVMLVHFRNVDFNYATKDKFTDSAIAMNSKVNGEHKEKVLQRWEGGDSNSDDYDLESDMSNGWDPNEMFKFNEENYGVKTTYDSSLSSYTVPLEKDNSEEFRQRELRAAQLAREIESSPQYRLRIAMENDDGRTEEEKHSAVQRQGSGRESPSLASREGKYIPLPQRVREGPRGGVRCSSSRGGRPGLSSLPPRGPHHLDSSSPGPGSETR…
Odobenus rosmarus divergens	Carnivora - Odobenidae	A0A2U3VQ74	MLKPQPPQQTSQPQQPPPTQQAVARRPPGGTSPPNGGLPGPLASTSAPAGPPAAASPCLGPAAAAGSGIRRGAEGILAPPPPPPQQQQHQERPGATAIGSARGQSTGKGPPQSPVFEGVYNNSRMLHFLTAVVGSTCDVKVKNGTTYEGIFKTLSSKFELAVDAVHRKASEPAGGPRREDIVDTMVFKPSDVMLVHFRNVDFNYATKDKFTDSAIAMNSKVNGEHKEKVLQRWEGGDSNSDDYDLESDMSNGWDPNEMFKFNEENYGVKTTYDSSLSSYTVPLEKDNSEEFRQRELRAAQLAREIESSPQYRLRIAMENDDGRTEEEKHSAVQRQGSGRESPSLASREGKYIPLPQRVREGPRGGVRCSSSRGGRPGLSSLPPRGPHHLDSSSPGPGSE…
Nyctereutes procyonoides	Carnivora - Canidae	A0A811Z1T5	MLKPQPPQQTSQPQQPPPTQQAVARRPPGGTSPPNGGLPGPLASASAPPGPPAAASPCLGPAAAAGSGLRRGAEGILAPQPPPPQQQHQERPGAAAIGSARGQSTGKGPPPSPVFEGVYNNSRMLHFLTAVVGSTCDVKVKNGTIYEGIFKTLSSKFELAVDAVHRKASEPAGGPRREDIVDTMVFKPSDVMLVHFRNVDFNYATKDKFTDSAIAMNSKVNGEHKEKVLQRWEGGDSNSDDYDLESDMSNGWDPNEMFKFNEENYGVKTTYDSSLSSYTVPLEKDNSEEFRQRELRAAQLAREIESSPQYRLRIAMENDDGRTEEEKHSAVQRQGSGRESPSLASREGKYIPLPQRVREGPRGGVRCSSSRGGRPGLSSLPPRGPHHLDSSSPGPGSET…
Suricata suricatta	Carnivora - Herpestidae	XP_029803203.1	MLKPQPPQQTSQPQQPPPTQQAVARRPPGGTSPPNGGLPGPLASTSAPPGPPAAASPCLGPAAAAAGSGLRRGAEGILAPQPPPQQQHQERPGAAAIGSARGQSTGKGPPHSPVSASSYPQSTEVFEGVYGNSRMLHFLTAVVGSTCDVKVRNGTTYEGIFKTLSSKFELAVDAVHRKASEPAGGPCREDIVDTMVFKPSDVMLVHFRNVDFNYATKDKFTDSAIAMNSKVNGEHKEKVLQRWEGGDSNSDDYDLESDMSNGWDPNEMFKFNEENYGVKTTYDSSLSSYTVPLEKDNSEEFRQRELRAAQLAREIESSPQYRLRIAMENDDGRTEEEKHSAVQRQGSGRESPSLASREGKYIPLPQRVREGPRGGVRCSSSRGGRPGLSSLPPRGPHHL…
Equus asinus	Perissodactyla (odd-toed ungulates)	A0A8C4MAK0	MLKPQPPQQTSQPQQPPPTQQAVARRPPGGTSPPNGGLPGPLASTSAPPGPPAAASPCLGPAAIAGSGLRRAAESILAPPPPPPQQQHQERPGAAAIGSARGQSTGKGPPQSPVFEGVYNNSRMLHFLTAVVGSTCDVKVKNGATYEGIFKTLSSKFELAVDAVHRKASEPVGGPRREDIVDTMVFKPSDVMLVHFRNVDFNYATKDKFTDSAIAMNSKVNGEHKEKVLQRWEGGDSNSDDYDLESDMSNGWDPNEMFKFNEENYGVKTTYDSSLSSYTVPLEKDNSEEFRQRELRAAQLAREIESSPQYRLRIAMENDDGRTEEEKHSAVQRQGSGRESPSLASREGKYIPLPQRVREGPRGGVRCSSSRGGRPGLSSLPPRGPHHLDNSSPGPGSET…
Vicugna pacos	Artiodactyla - Camelidae	A0ABM5BRD3	MLKPQPPQQTSQPQQPPPTQQAVARRPPGGTSPPNGGLPGPLASTSAPPGPPAAASPCLGPAAAAGSGLRRGAEGILAPQPPPQQQQHQERTGAAAIGSARGQSTGKGPPQSPVFEGVYNNSRMLHFLTAVVGSTCDVKVKNGTTYEGIFKTLSSKFELAVDAVHRKASEPAGGPRREDIVDTMVFKPSDVMLVHFRNVDFNYATKDKFTDSAIAMNSKVNGEHKEKVLQRWEGGDSNSDDYDLESDMSNGWDPNEMFKFNEENYGVKTTYDSSLSSYTVPLEKDNSEEFRQRELRAAQLAREIESSPQYRLRIAMENDDGRTEEEKHSAVQRQGSGRESPSLASREGKYIPLPQRVREGPRGGVRCSSSRGGRPGLSSLPPRGPHHLDNSSPGPGSET…
Balaenoptera acutorostrata	Artiodactyla - Balaenopteridae	A0ABM3S6R6	MLKPQPPQQTSQPQQPPPTQQAVARRPPGGTSPPNGGLPGPLASTSAPPGPPAAASPCLGPAAAAGSGLRRGAEGILAPPPPQQQHQERPGAAAIGSARGQSTGKGPPQSPVFEGVYNNSRMLHFLTAVVGSTCDVKVKNGTTYEGIFKTLSSKFELAVDAVHRKALEPAGGPRREDIVDTMVFKPSDVMLVHFRNVDFNYATKDKFTDSAIAMNSKVNGEHKEKVLQRWEGGDSNSDDYDLESDMSNGWDPNEMFKFNEENYGIKTTYDSSLSSYTVPLEKDNSEEFRQRELRAAQLAREIESSPQYRLRIAMENDDGRTEEEKHSAVQRQGSGRESPSLASREGKYIPLPQRVREGPRGGVRCSSSRGGRPGLSSLPPRGPHHLDNSSPGPGSETRG…
Eschrichtius robustus	Artiodactyla - Eschrichtiidae	A0AB34I1Q1	MLKPQPPQQTSQPQQPPPTQQAVARRPPGGTSPPNGGLPGPLASTSAPPGPPAAASPCLGPAAAAGSGLRRGAEGILAPPPPQQQHQERPGAAAIGSARGQSTGKGPPQSPVFEGVYNNSRMLHFLTAVVGSTCDVKVKNGTTYEGIFKTLSSKFELAVDAVHRKASEPAGGPRREDIVDTMVFKPSDVMLVHFRNVDFNYATKDKFTDSAIAMNSKVNGEHKEKVLQRWEGGDSNSDDYDLESDMSNGWDPNEMFKFNEENYGIKTTYDSSLSSYTVPLEKDNSEEFRQRELRAAQLAREIESSPQYRLRIAMENDDGRTEEEKHSAVQRQGSGRESPSLASREGKYIPLPQRVREGPRGGVRCSSSRGGRPGLSSLPPRGPHHLDNSSPGPGSETRG…
Delphinapterus leucas	Artiodactyla - Monodontidae	A0A2Y9PLD1	MLKPQPPQQTSQPQQPPPTQQAVARRPPGGTSPPNGGLPGPLASTSAPPGPPAAASPCLGPAAAAGSGLRRGAESILAPPPPQQQHQERPGAAAIGSARGQSTGKGPPQSPVFEGVYNNSRMLHFLTAVVGSTCDVKVKNGTTYEGIFKTLSSKFELAVDAVHRKASEPAGGPRREDIVDTMVFKPSDVMLVHFRNVDFNYATKDKFTDSAIAMNSKVNGEHKEKVLQRWEGGDSNSDDYDLESDMSNGWDPNEMFKFNEENYGIKTTYDSSLSSYTVPLEKDNSEEFRQRELRAAQLAREIESSPQYRLRIAMENDDGRTEEEKHSAVQRQGSGRESPGLASREGKYIPLPQRVREGPRGGVRCSSSRGGRPGLSSLPPRGPHHLDNSSPGPGSETRG…
Phocoena sinus	Artiodactyla - Phocoenidae	A0A8C9C3V7	MLKPQPPQQTSQPQQPPPTQQAVARRPPGGTSPPNGGLPGPLASTSAPPGPPAAASPCLGPAAAAGSGLRRGAESILAPPPPQQQHQERPGAAAIGSARGQSTGKGPPQSPVFEGVYNNSRMLHFLTAVVGSTCDVKVKNGTTYEGIFKTLSSKFELAVDAVHRKASEPAGGPRREDIVDTMVFKPSDVMLVHFRNVDFNYATKDKFTDSAIAMNSKVNGEHKEKVLQRWEGGDSNSDDYDLESDMSNGWDPNEMFKFNEENYGIKTTYDSSLSSYTVPLEKDNSEEFRQRELRAAQLAREIESSPQYRLRIAMENDDGRTEEEKHSAVQRQGSGRESPSLASREGKYIPLPQRVREGPRGGVRCSSSRGGRPGLSSLPPRGPHHLDNSSPGPGSETRG…
Lipotes vexillifer	Artiodactyla - Lipotidae	A0A340WTM6	MLKPQPPQQTSQPQQPPPTQQAVARRPPGGTSPPNGGLPGPLASTSAPPGPPAAASPCLGPAAAAGSGLRRGAEGILAPPPPPQQHQERPGAAAIGSARGQSTGKGPPQSPVFEGVYNNSRMLHFLTAVVGSTCDVKVKNGTTYEGIFKTLSSKFELAVDAVHRKASEPAGGPRREDIVDTMVFKPSDVMLVHFRNVDFNYATKDKFTDSAIAMNSKVNGEHKEKVLQRWEGGDSNSDDYDLESDMSNGWDPNEMFKFNEENYGVKTTYDSSLSSYTVPLEKDNSEEFRQRELRAAQLAREIESSPQYRLRIAMENDDGRTEEEKHSAXXRQGSGRESPSLASREGKYIPLPQRVREGPRGGVRCSSSRGGRPGLSSLPPRGPHHLDNSSPGPGSETRG…
Moschus moschiferus	Artiodactyla - Moschidae	A0A8C6FK46	MLKPQPPQQTSQPQQPPPTQQAVARRPPGGTSPPNGGLPGPLASTSAPPGPPAAASPCLGPAAAAGSGLRRGAEGILAPQPPPPQQQHQERPGAAAIGSARGQSTGKGPPQSPVFEGVYNNSRMLHFLTAVVGSTCDVKVKNGTTYEGIFKTLSSKFELAVDAVHRKVSEPAGGPRREDIVDTMVFKPSDVMLVHFRNVDFNYATKDKFTDSAIAMNSKVNGEHKEKVLQRWEGGDSNSDDYDLESDMSNGWDPNEMFKFNEENYGVKTTYDSSLSSYTVPLEKDNSEEFRQRELRAAQLAREIESSPQYRLRIAMENDDGRTEEEKHSAVQRQGSGRESPSLAAREGKYIPLPQRVREGPRGGVRCSSSRGGRPGLSSLPPRGPHHLDNSSPGPGSEA…
Ovis aries	Artiodactyla - Bovidae	A0A6P3T625	MLKPQPPQQTSQPQPPPTQQAVARRPPGGTSPPNGGLPGPLASTSAPPGPPAAASPCLGPAAAAGSGLRRGAEGILAPQPPPPQQQHQERPGAAAIGSARGQSTGKGPPQSPVFEGVYNNSRMLHFLTAVVGSTCDVKVKNGTTYEGIFKTLSSKFELAVDAVHRKVSEPAGGPRREDIVDTMVFKPSDVMLVHFRNVDFNYATKDKFTDSAIAMNSKVNGEHKEKVLQRWEGGDSNSDDYDLESDMSNGWDPNEMFKFNEENYGVKTTYDSSLSSYTVPLEKDNSEEFRQRELRAAQLAREIESSPQYRLRIAMENDDGRTEEEKHSAVQRQGSGRESPSLAAREGKYIPLPQRVREGPRGGVRCSSSRGGRPGLSSLPPRGPHHLDNSSPGPGSEAR…
Catagonus wagneri	Artiodactyla - Tayassuidae	A0A8C3WXD1	MLKPQPPQQTSQPQQPPPTQQAVARRPPGGTSPPNGGLPGPLASTSAPPGPPAAASPCLGPAAAAGSGLRRGTEGILAPQPPPQQQQHQERPGAAAISSARGQSTGKGPPQSPVFEGVYNNSRMLHFLTAVVGSTCDVKVKNGTTYEGIFKTLSSKFELAVDAVHRKASEPAGGPRREDIVDTMVFKPSDVMLVHFRNVDFNYATKDKFTDSAIAMNSKVNGEHKEKVLQRWEGGDSNSDDYDLESDMSNGWDPNEMFKFNEENYGVKTTYDSSLSSYTVPLEKDNSEEFRQRELRAAQLAREIESSPQYRLRIAMENDDGRTEEEKHSAVQRQGSGRESPGLASREGKYIPLPQRVREGPRGGVRCSSSRGGRPGLSSLPPRGPHHLDSSSPGPGSET…
Dasypus novemcinctus (armadillo)	Xenarthra - Cingulata	XP_058142101.1	MLKPQPPQQPAQPQQPPPTQQAVARRPPGGTSPPNGGLPGPLASGAAPPGPPAAASPCLGPAAAAGSGLRRGAEGILTPQPPPQHPERSGATALGSARGQSTGKGPPQSPVFEGVYNNSRMLHFLTAVVGSTCDVKVKNGTTYEGIFKTLSSKFELAVDAVHRKASEPAGGPRREDIVDTMVFKPSDVMLVHFRNVDFNYATKDKFTDSAIAMNSKVNGEHKEKVLQRWEGGDSNSDDYDLESDMSNGWDPNEMFKFNEENYGVKTTYDSSLSSYTVPLEKDNSEEFRQRELRAAQLAREIESSPQYRLRIAMENDDGRTEEEKHSAVQRQGSGRESPSLASREGKYIPLPQRVREGPRGGVRCSSSRGGRPGLSALPPRGPHHLDNSSPGPGSEARGI…
Orycteropus afer (aardvark)	Tubulidentata - Orycteropodidae	A0A8B7AQ86	MLKPQPPQQTSQPQQPPPTQQAVARRPPGGTSPPNGGLPGPLASTSTSPGPPAAVSPCLGPAATAGSGLRRGVEGILAPQPPPPQQHQERPGAAAIGSSRGQSTGKGPPQSPVFEGVYNNSRMLHFLTAVVGSTCDVKVKNGTTYEGIFKTLSSKFELAVDAVHRKASEPAGGPRREDIVDTMVFKPSDVMLVHFRNVDFNYATKDKFTDSAIAMNSKVNGEHKEKVLQRWEGGDSNSDDYDLESDMSNGWDPNEMFKFNEENYGVKTTYDSSLSSYTVPLEKDNSEEFRQRELRAAQLAREIESSPQYRLRIAMENDDGRTEEEKHSAVQRQSSGRESPSLASREGKYIPLPQRVREGPRGGVRCSSSRGGRPGLSSLPPRGPHHLDSSSPGPGSETR…
Sarcophilus harrisii (Tasmanian devil)	Marsupiala - Dasyuromorphia	G3WF52	MLKPQPSQPSQPQQTPIQQPAPARRPPGGTSPPNGSLGGTPASASVPGPPTAASPGLGPPAGGSGIRRGGEGVLPPQPPTHQHQERPGGAATGSTRGQSTGKGPPPSPVFEGVYNNSRMLHFLTAVVGSTCDVKVKNGTTYEGIFKTLSSKFELAVDAVHRKASEPAGGPRREDIVDTMVFKPSDVMMVHFRNVDFNYATKDKFTDSAIAMNSKVNGEHKEKVLQRWEGGDGNSDDYDLESDMSNGWDPNEMFKFNEENYGVKTTYDSSLSSYTVPLEKDNSEEFRQRELRAAQLAREIESSPQYRLRIAMENDDGRTEEEKHSSVQRQGSGRDSPSLVSREGKYIPLPQRMREGGPRGGVRCSSSRGGRPGIGSLPPRGGPHHPDSSGPTPGPEPRGI…
Ornithorhynchus anatinus (duck-billed platypus)	Monotremata - Ornithorhynchidae	XP_039766770.1	MLKPQPPPPQPQPPPPQQPPPPPAPQPAATRRPAGGASPPNGSPGTPPASAAPGPPTAASPGLGPPAAGSGARRGGEGVLPPQQQHQERPGGAATGSTRGQSTGKGPPQSPAFEGVYNNSRMLHFLTAVVGSTCDVKVKNGTTYEGIFKTLSSKFDLAVDAVHRKAPEPAGGPRREDIVDTMVFKPSDVMLVHFRNVDFNYATKDKFTDSAIAMNSKVNGEHKEKVLQRWEGGDGNSDDYDLESDMSNGWDPNEMFKFNEENYGVKTTYDSSLSSYTVPLEKDNSEEFRQRELRAAQLAREIEASPQYRLRIAMENDDGRTEEEKHSSVQRQGSGRDSPSLVSREGKYIPLPQRVREGGPRGGVRCSSSRGSRPGIGSLPPRGGPHHPDSSGSSPGSEP…
Apteryx mantelli	Aves - Apterygiformes	A0ABM4G1B9	MLHFLTAVVGSTCDIKVKNGSTFEGIFKTLSSKFELAVDAVHRRNPEQPSGPKREDIVDTMVFKPADVMLVHFRNVDFNYATKDKFTDSAIAMNSKVNGEHKEKVLQRWEGGDSNSDDYDLDSDMSNGWDPNEMFKFNEETYGVKTTYDSSLASYTVPLEKDNSEEFRQREARAAQLAREIESSPQYRLRIAMENDDGRTEEEKHSSVQRQGSGRDSPSLAAARESKYNPLPQRVRDGSRGGVRCGSSRGGRPGVGSLPPRGAPHHADPGPEQRGINGGPSRMSPKSQRPIRGAKTASSPGGRAAEASPVPPAAGRMYPPRSPKAAVPAPASPQDPPAATPPGEARTALEPTAPPNPPSPKAVAPPADGKDRSAPPFVPPAKEAPAAKDTGRALEAPGP…
Alligator mississippiensis	Reptilia - Crocodilia	XP_059586344.1	MLKQPQPLPPPAPATGPPPAAGPPAAPAPARKAAPSPNGSLSPSGGARPPTAAAPPPAAASSAAAPGGGGGPGGSGGGGTRGQSTGKGPPQCPVFEGVYNNSRMLHFLTAVVGSTCDVKVKNGSTFEGIFKTLSSKFELAVDAVHRKTSEQTAGPRREDIVDTMVFKPADVMLVRFRNIDFNYATKDKFTDSAIAMNSKVNGEHKEKVLQRWEGGDSHSDDYDLESDLSNGWDPNEMFKFNEENYGVKTTYDSSLASYTVPLEKDNSEEFRQREARAAQLAREIESSPQYRLRIAMENDDGRSEEEKHSSVQRQASGRDSPSLATRDGKYNPLPQRVREGSRGGVRCSSSRGGRPGVGALPPRGGAHHPDGGASPLPDPRGINGGPSRMSPKSQRPIRG…
Mauremys mutica	Reptilia - Testudines	A0A9D3XIG4	MSLKQQQQAAQATGNNRKPPGGGGGSGGPGIPAAAGGGGGGGRQNMGRGRSSGKGPPPPTISFDGIYANMRMVHILTSVVGSKCEVQVKNGGIYEGVFKTYSPKCDLVLDAAHRKPAESSLGPKREDILESILFKSSDFVMVQFKDMDTNYARRVPSETDAFTDSAIGVKVNGEHKEKDLEPWDGGETTTTEELEALETDVSNGWDPNDMFRYNEENYGIVSTYDSSLSSYTVPLERDNSEEFLKREARAAQLAEEIESSAQYKARVALENDDRTEEEKYTAVQRNASEREGHGVNTRESKYVPTGQRNRDVLSWGGGRQNSPRMGQSGSGPSISRSGSHTSDFSPNSGADQRVVNGGVPWPSPCPSPSSRPPSRYQSGPNSLPPRAATPTRPPSRPPS…
Anolis carolinensis	Reptilia - Squamata	R4GAP7	MLHFLTAVVGSTCDVKVKNGSTFEGIFKTLSSKFELAVDAVHKKVPDQPVGPRREDIVDTMVFKPADVMLVHFRNVDFNYATKDKFTDSAIAMNSKVNGEHKEKVLQRWEGGDSNSDDYDLESDMSNGWDPNEMFKFNEETYGVKTTYDSSLSSYTVPLEKDNSEEFRQREARAAQLAREIESSPQYRLRIAMENDDGRTEEEKHSSVQRQVSGRDSPSLASREGKYIPLPQRVREGSRGGVRCSSSRGGRPSMSSLPPRGSTHHSESNTGSIPEQRGINGGPSRMSPKSQRPIRGAKSMSSPSSRPMEVSAASPTVGRVYTPRSPKSASAVPVCSQDPPVGSTATAAPVSPSESRPVMEPSASPTPPSPKVPASAPVASVEVKEVPSSVTKEPSRTLE…
Salvator merianae	Reptilia - Squamata	A0A8D0BFD7	MLKQPLPPPSPXPGSPASGPPTPSTPTPPPPGVAATVSSAAVVSRKANPPPASPNGSLSPGTAAGGVRAATVAPPGSGGGGPPGGSGTRGQSTGKGPPQSPVFEGVYNNSRMLHFLTAVVGSTCDVKVKNGNTFEGIFKTLSSKFELAVDAVHKKLPDQPVGPRREDIVDTMVFKPADVMLVHFRNVDFNYATKDKFTDSAIAMNSKVNGEHKEKVLQRWEGGDSNSDDYDLESDMSNGWDPNEMFKFNEENYGIKTTYDSSLSSYTVPLEKDNSEEFRQREARAAQLAREIESSPQYRIRIAMENDDGRTEEEKHSSVQRQVSGRDSPSLASREGKYIPLPQRVREGSRGGVRCSSSRGGRPGMSSLPPRGSAHHPESNTSSIPEQRGINGGPSRMSP…
Pogona vitticeps	Reptilia - Squamata	A0A6J0TIW2	MLKQPLPPPSPQPGSPASGPPPPSTPTPPPSSSAAANAAVVSRKTNPAPASPNGSLSPGTTTTTGGGGGTRATTVAPPGSSGGGGGTPGGSGTRGQSTGKGPPQSPVFEGVYNNSRMLHFLTAVVGSTCDVKVKNGSTFEGIFKTLSSKFELAVDAVHKKVPDQPVGPRREDIVDTMVFKPADVMLVHFRNVDFNYATKDKFTDSAIAMNSKVNGEHKEKVLQRWEGGDSNSDDYDLESDMSNGWDPNEMFKFNEENYGVKTTYDSSLSSYTVPLEKDNSEEFRQREARAAQLAREIESSPQYRLRIAMENDDGRTEEEKHSSVQRQVSGRDSPSLVSRDGKYIPLPQRVREGSRGGVRCSSSRGGRAGMGSLPPRGSTHHSESNASSMPEQRGINGGP…
Podarcis muralis	Reptilia - Squamata	A0A670KHH6	MLKQPLPPPSPQPGSPASAPPPPTTPTPPPPATAVAAAAAASRKANPTPASPNGSLSPGATGGARAATVAPPGSGGGGPPGGSGTRGQSTGKGPPQSPVFEGVYNNSRMLHFLTAVVGSTCDVKVKNGNTYEGIFKTLSSKFELAVDAVHRMVPDQAVGPRREDIVDTMIFKPTDVMLVHFHNVDFNYATKDKFTDSAIAMNSKVNGEHKEKVLQRWEGGDSNSDDYDLDSDMSNGWDPNEMFKFNEENYGIKTTYDSSLSSYTVPLEKDNSEEFRQREARAAQLAREIESSPQYRLRIAMENDDGRTEEEKHSSVQRQVSGRDSPSLASREGKYIPLPQRVREGSRGGVRCSSSRGGRPGMGSLPPRGSAHHSEGNTGSIPEQRGINGGPSRMSPKSQ…
Notechis scutatus	Reptilia - Squamata	A0A6J1V0A0	MLKQPLPPPSPQPAAPPSGPPPPTPPPAAAVAAAAAAASRKANPPPPSPNGNLSPGAAGGPRATMVAPPGSGGGAPPGGSGTRGQSTGKGPPQSPAFEGVYNNSRMLHFLTAVVGSTCDVKVKSGSTFEGIFKTLSSKFELAVDAVHKKVPDQPVGPRREDIVDTMVFKPSDVMLVHFRNVDFNYATKDKFTDSAIAMNSKVNGEHKEKVLQRWEGGDSNSDDYDLESDMSNGWDPNEMFKFNEENYGVKTTYDSSLSSYTVPLEKDNTEAFRQREARAAQLAREIESSPQYRLRIAMENDDGRTEEEKHSSVQRQVSGRDSPSLASREGKYIPLPQRVRESSRGGIRCSSSRGGRPGMGSLPPRGSSHHSESNTGSAPEQRGINGGPSRMSPKSQRPT…
Varanus komodoensis	Reptilia - Squamata	A0A8D2KR77	MLKQPLPPPPSPQPSSPGSGAPPPTTPTPPPQATAATAAAVSRKASVPPTSPNGNLSPGAAGGARATTVAPPGSGGGGGPPGGSGTRGQSTGKGPPQSPVFEGVYNNSRMLHFLTAVVGSTCDVKVKNGSTFEGIFKTLSSKFELAVDAVHKKVPDQPVGPRREDILDTMIFKPADVMLVHFRNVDFNYATKDKFTDSAIAMNSKVNGEHKEKVLQRWEGGDSNSDDYDLESDMSNGWDPNEMFKFNEENYGVKTTYDSSLSSYTVPLEKDNSEEFRQREARAAQLAREIESSPQYRLRIAMENDDGRTEEEKHSSVQRQVSGRDSPSLASREGKYIPLPQRVREGSRGGVRCSSSRGGRPGMGSLPPRGSAHHSESNTSSIPEQRGINGGPSRMSPKS…
Sphenodon punctatus	Reptilia - Rhynchocephalia	A0A8D0HFI7	MLKQPLPPPQAPPAVTPPSSSSSQPPAPPRKPAPPASPNGSLSPGARAATTAVAGGGGGGGPGGSGTRGQSTGKGPPPSPVFEGVYNNSRMLHFLTAVVGSTCDVKVKNGSTYEGIFKTLSSKFELAVDAVHRKVPDQPVGPRREDIVDTMVFKPSDVMLVHFRNVDFNYATKDKFTDSAIAMNSKVNGEHKEKVLQRWEGGDSNSDDYDLESDMSNGWDPNEMFRFNEENYGVKTTYDSSLSSYTVPLEKDNSEEFRQREARAAQLAREIESSPQYRLRIAMENDDGRTEEEKHSSVQRQVSGRDSPSLASREGKYIPLPQRVREGSRGGVRCSSSRGGRPGVGSLPPRGSTHHPDSSSSPIPEQRSINGGPSRMSPKSQRPIRGAKGMSSPSSRPME…
Chelydra serpentina	Reptilia - Testudines	A0A8C3SM00	MQLNTFSPLESQNHRISGLEGTLGGHLVQSPAQSRTNPQFLPQISKWPPQGLNSQPWLSLPPGVFEGVYNNSRMLHFLTAVVGSTCDVKVKNGSTFEGIFKTLSSKFELAVDAVHRKTPDQLVGPKREDIVDTMVFKPTDVMLVHFRNVDFNYATKDKFTDSAIAMNSKVNGEHKEKVLQRWEGGDSNSDDYDLESDMSNGWDPNEMFKFNEENYGVKTTYDSSLSSYTVPLEKDNSEEFRQREARAAQLAREIESSPQYRLRIAMENDDGRTEEEKHSSVQRQVSGRDSPSLASREGKYVPLPQRVREGSRGGVRCSSSRGGRPGLGSMPPRGSAHHPDSNSSPVSEQRGINGGPSRMSPKSQRPIRGAKTMSSPSSRPVEVSAAPPAVGRMYPPRSP…
Gopherus agassizii	Reptilia - Testudines	A0A452GZM3	MGVAVLVGAQSRQWDSDIQLSLSQIHLGGGFPAVLSLPSHWAMCWGCWVFEGVYNNSRMLHFLTAVVGSTCDVKVKNGSTFEGIFKTLSSKFELAVDAVHRKTPDQLVGPKREDIVDTMVFKPTDVMLVHFRNVDFNYATKDKFTDSAIAMNSKVNGEHKEKVLQRWEGGDSNSDDYDLESDMSNGWDPNEMFKFNEENYGVKTTYDSSLSSYTVPLEKDNSEEFRQREARAAQLAREIESSPQYRLRIAMENDDGRTEEEKHSSVQRQVSGRDSPSLASREGKYVPLPQRVREGSRGGIRCSSSRGGRPGVGSMPPRGSAHHPDSNSSPAPEQRGINGGPSRMSPKSQRPIRGAKTMSSPSSRPVEVSAAPPAVGRMYPPRSPKSASATPASSQDSPV…
Chelonoidis abingdonii	Reptilia - Testudines	A0A8C0GKK9	MQPELTLTRAVFSVPIAGWGVEGRRMRHSCMGVAVLVGVQSRQWDSDIQLSLSQIHLGGDFPAVLSLPSHWAMCWGCWVFEGVYNNSRMLHFLTAVVGSTCDVKVKNGSTFEGIFKTLSSKFELAVDAVHRKTPDQLVGPKREDIVDTMVFKPTDVMLVHFRNVDFNYATKDKFTDSAIAMNSKVNGEHKEKVLQRWEGGDSNSDDYDLESDMSNGWDPNEMFKFNEENYGVKTTYDSSLSSYTVPLEKDNSEEFRQREARAAQLAREIESSPQYRLRIAMENDDGRTEEEKHSSVQRQVSGRDSPSLASREGKYVPLPQRVREGSRGGIRCSSSRGGRPGVGSMPPRVSAHHPDSNSSPAPEQRGINGGPSRMSPKSQRPIRGAKTMSSPSSRPVEVS…
Terrapene triunguis	Reptilia - Testudines	A0A674ICR8	MRHSCTGVAVLVGVQSRQWDSDIQLSLSQIHLGGGFPAVLSLPSHWAMCWGCWVFEGVYNNSRMLHFLTAVVGSTCDVNVKNGSTFEGIFKTLSSKFELAVDAVHRKTPDQLVGPKREDIVDTMVFKPTDVMLVHFRNVDFNYATKDKFTDSAIAMNSKVNGEHKEKVLQRWEGGDSNSDDYDLESDMSNGWDPNEMFKFNEENYGVKTTYDSSLSSYTVPLEKDNSEEFRQREARAAQLAREIESSPQYRLRIAMENDDGRTEEEKHSSVQRQVSGRDSPSLASREGKYVPLPQRVREGSRGGVRCSSSRGGRPGVGSIPPRGSAHHPDSNSSPVPEQRGINGGPSRMSPKSQRPIRGAKTMSSPSSRPVEVSAAPPAVGRMYPPRSPKSASATPVSS…
Chelonoidis abingdonii	Reptilia - Testudines	XP_074920823.1	MLHFLTAVVGSTCDVKVKNGSTFEGIFKTLSSKFELAVDAVHRKTPDQLVGPKREDIVDTMVFKPTDVMLVHFRNVDFNYATKDKFTDSAIAMNSKVNGEHKEKVLQRWEGGDSNSDDYDLESDMSNGWDPNEMFKFNEENYGVKTTYDSSLSSYTVPLEKDNSEEFRQREARAAQLAREIESSPQYRLRIAMENDDGRTEEEKHSSVQRQVSGRDSPSLASREGKYVPLPQRVREGSRGGIRCSSSRGGRPGVGSMPPRVSAHHPDSNSSPAPEQRGINGGPSRMSPKSQRPIRGAKTMSSPSSRPVEVSAASPAVGRMYPPRSPKSASATPASSQDSPVGSAVSAAPASPSEARTGLESSVSPNPPSPKVAAPVPATAVEGKEAPTSVAKDPGRTLE…
Chrysemys picta bellii	Reptilia - Testudines	XP_065447129	MLKQPQPLQPQPPPGGPVPQAGPPPARKAPPPGAAPSPNGSLSPSGGAGRAATAAPGGGGGAGGGPGGSGGGTRGQSTGKGPPQSPIHLGGGFPAVLSLPSHWAMCWGCWVFEGVYNNSRMLHFLTAVVGSTCDVNVKNGSTFEGIFKTLSSKFELAVDAVHRKTPDQLVGPKREDIVDTMVFKPTDVMLVHFRNVDFNYATKDKFTDSAAMNSKVNGEHKEKVLQRWEGGDSNSDDYDLESDMSNGWDPNEMFKFNEENYGVKTTYDSSLSSYTVPLEKDNSEEFRQREARAAQLAREIESSPQYRLRIAMENDDGRTEEEKHSSVQRQVSGRDSPSLASREGKYVPLPQRVREGSRGGVRCSSSRGGRPGVGSIPPRGSAHHPDSNSSPVPEQRGIN…
Xenopus laevis	Amphibia - Anura	A0A8J0ULM0	MSMKQQAGNNRKPGGGSVPAAGGGAGGGRQNMGRGRISGKGPPQSISFDGIYANMRLVHILTSVVGSKCEVLVKNGNVYEGVFKTYSPKCDLVLDAAHKKTTESIVGPKREDIVDSILFKSSDFVMVQFKDMDVNYARRDGFTDSGIACRLNGEHKEKDLEPWDGGESLISSTPTGKDELESLENEVSNGWDPNEMFRYNEENYGVVSTYDSSLSSYTVPLERDNSEEYLKREARAAQIAEEIESSSQYKARVALENDERSEEEKYTAVQRALNDQERHSLNTRENKYIPPVQRNKDAMLWTTHSGRQNSARIGQSGSGPIPSRTGSHSSDYNPNAGADQRVVNGGVPWPSPCPSPSSRPPSRYQSGPNSLPPRAATPTRPPSRPPSRPSRPPSHPSAH…
Xenopus tropicalis	Amphibia - Anura	F7D5U2	MLKQQQAPPSRKPAMAPAQQQGSPGSPNGNLPPGGSRSQDRPGAGRGRNIVKGLQPPVFEGVYNNSRMLHFLTAVVGSTCDVRVRNGGVYEGIFKTLSSRFELAVDAVHKKTSDQVMGPKREDIVDTMIFKPSDVAVVGFRNVDFNYATKDKFTDSAIATSSKVNGEHKEKVLMRWDGGEASNDDYELDSDMSNGWDPNDMFKFNEDTYGVKTTYDSSLSSYTIPLEKDNSEEFRQREMRATQLAREIESSPQYRARIAIENDDCRTEEEKHSAVQRPNSDRDSPSLGSRDGKYIPLPQRVREGARGGIRTSSARGGRPVMSSMPARGTPQHYPETSSSPVPEQRGMNGAFCFVLGPSRMSPKAQRPIRCTKTMSSPSSRPVEVSTSPSAASRAYPPLS…
Danio rerio	Actinopterygii - Cypriniformes	F1QA42	MSFRRQNQPGPGGRKTSNGTSGSMASSVPGSNSNRPNPGRNRNSVKTPSQSPPVFEGVYNNSRMLHFLTAVVGSRCDVMVKNGSLYEGIFKTLSSRCELAVDAVHKVKNEEGDGGGGGGTAVHPRKEEITDTMIFGPSDLVTMICRDVDLNYATRDTFTDSAIGSSRLNGDHREKVLQRWDGGDSNGENFDLDADTANGWDASEMFRFNEETYGVKSTYDSSLSMYTVPLERGSSEGFRQREARAARLANEIEASSQYRHRVALENDEGRTDEDKFSAVVRDREREAAERERGRDSPGFSSAGSREGKYIPPQRAREREMGVSGRGERGGAVSTLPNRTNRPGPSSSSPRPLPSANSQALPPTDRNSSLSVRGGFSTHQSQSSTPTQSRPSEPGHSSPP…
Danio rerio	Actinopterygii - Cypriniformes	A0A8M3AQQ2	MSFRRQNQPGPGGRKTSNGTSGSMASSVPGSNSNRPNPGRNRNSVKTPSQSPPVFEGVYNNSRMLHFLTAVVGSRCDVMVKNGSLYEGIFKTLSSRCELAVDAVHKVKNEEGDGGGGGGTAVHPRKEEITDTMIFGPSDLVTMICRDVDLNYATRDTFTDSAIGSSRLNGDHREKVLQRWDGGDSNGENFDLDADTANGWDASEMFRFNEETYGVKSTYDSSLSMYTVPLERGSSEGFRQREARAARLANEIEASSQYRHRVALENDEGRTDEDKFSAVVRDREREAAERERGRDSPGFSSAGSREGKYIPPQRAREREMGVSGRGERGGAVSTLPNRTNRPGPSSSSPRPLPSANSQALPPTDRNSSLSVRGGFSTHQSQSSTPTQSRPSEPGHSSPP…
Latimeria chalumnae	Actinistia - Coelacanthiformes	H3AAW6	GSQLRRRFFGGVQGVLCYLPPPPPEMANNEVLKVLNMSKIRGRSMGKGPSQSPVFEGVYSNSRMLHFLTAVVGSTCDVKVRNGAVYEGIFKTLSSKFELAVDAVHRKNPDQIVGPKREDIIDTMIFKHSDVVMVHFKNIDLNYATKDRFTDSAIANNSKVNGEHKEKVLQRWEGGDSNSDDYDLESDMSNGWDPNDMFKYNEENYGVKTTYDKSLSLYTIPLEKDNSDEFRQREARATQLAREIESNPQYRMRIAMENDDGKTEEEKHSAIVRAVSDRDSPNIVSRETKHNPLPQRAREGSRGGMRSSSSRGGRPGSGSLPPRGSSHHPETSSSPVQEQRVINGGPSRMSPKAQRPMRGPKPLSTPSSQRPVEVSTTPPAAAVTRIYPPRSPKSGSTPP…
ATXN2 Callorhinchus milii	Chondrichthyes - Chimaeriformes	A0A4W3HHQ2	LFIRSAIELISPWIIPYDGIYANMRMVHILTSVVGAKCELKVRNGGIYEGVFKTYSPKCDLVLDAAHRKNTEFSSRDPGPKREDIVESIIFKSADVVMLHFKDVDLNYARRDAFTDAAIGSRVNGEHKDKDLEPWDGGESTSEDLETLESDVSNGWDPNDMFRFNEETYGVRSTYDSSLSSYTVPLERDNSEEFLRREARAAQLAEEIESSAQYKARVALENDERTEEEKYTAVQRTPGERERESHGVNSRENKYIPPGQRNRDWGSTRQHSPRIGQSGPPSSRAGSHTPDYSPNPGSDQRVVNGGVSWQPPCQSPSSRPPSRYPSSPNSLPPRAATPTRPPSRPPSRPSRPSSHPSAHGSPVPVSTMPKRMSSEGPPRMSPKAQRHPRHRGSSTRGGM…
ATXN2L ?? Callorhinchus milii	Chondrichthyes - Chimaeriformes	A0A4W3HCG8, A0A4W3HCI5, A0A4W3I079	VSMNSTSCVPPRSDYEAVSAGGAVRLLSLCPRYTKYKLLVCSFLQGAKCELKVRNGGIYEGVFKTYSPKCDLVLDAAHRKNTEFSSRDPGPKREDIVESIIFKSADVVMLHFKDVDLNYARRDAFTDAAIGSRVNGEHKDKDLEPWDGGESTSEDLETLESDVSNGWDPNDMFRFNEETYGVRSTYDSSLSSYTVPLERDNSEEFLRREARAAQLAEEIESSAQYKARVALENDERTEEEKYTAVQRTPGERERESHGVNSRENKYIPPGQRNRDWGSTRQHSPRIGQSGPPSSRAGSHTPDYSPNPGSDQRVVNGGVSWQPPCQSPSSRPPSRYPSSPNSLPPRAATPTRPPSRPPSRPSRPSSHPSAHGSPVPVSTMPKRMSSEGPPRMSPKAQRHP…
